# Supplementary material for: Divergent morphological and acoustic traits in sympatric communities of Asian barbets
Source: R Soc Open Sci. 2016 Aug 10;3(8):160117. doi: 10.1098/rsos.160117 (PMC5108939; doi:10.1098/rsos.160117)
Supplement: Barbet_Krishnan_Tamma_2015_SuppFile1v19_R2.xls - Title:List of specimens measured, and morphological measurements. Description: Specimens used in morphospace analyses. [file rsos160117supp2.xls]

## Sheet: List of specimens
List of specimens measured for morphometric analyses, with catalog number, sex (if known) and country of origin.
USNM	U.S. National Museum of Natural History, Washington D.C.
AMNH	American Museum of Natural History, New York
Taxon			USNM catalog	Sex (M/F)	Locality
Caloramphus fuliginosus			182810	M	Indonesia
			182815	M	Indonesia
			182813	F	Indonesia
			182814	F	Indonesia
Caloramphus hayii			160255	M	Thailand
			160262	M	Thailand
			160260	F	Thailand
			160259	F	Thailand
Psilopogon pyrolophus			149751	F	Malaysia
			149752	F	Malaysia
			178048	M	Indonesia
			469292		Malaysia
Psilopogon virens			586010		Bhutan
			377736	F	Myanmar
			519768	M	Bhutan
			519767	F	Bhutan
			408259	M	Nepal
			390944	F	Nepal
			390945	M	Nepal
			390942	M	Nepal
			273754	M	China
			273755	M	China
			336293	F	Thailand
			331953	F	Thailand
Psilopogon lagrandieri			332519	M	Vietnam
			475442	M	Vietnam
			475444	M	Vietnam
			358681	M	Vietnam
			358683	M	Vietnam
			475441	F	Vietnam
			475443	F	Vietnam
			475445	F	Vietnam
			475446	F	Vietnam
			475448	F	Vietnam
			317117	M	Laos
			278326	M	Vietnam
			278328	M	Vietnam
			360714	F	Vietnam
			332518	F	Vietnam
Psilopogon zeylanicus			390952	F	India
			585266	M	India
			585166	F	India
			585477	M	India
			586856	M	India
			389427	M	India
			583112	F	India
			375913	F	Sri Lanka
			375910	M	Sri Lanka
			375912	M	Sri Lanka
			376808	F	Sri Lanka
			375911	F	Sri Lanka
Psilopogon viridis			390946	F	India
			390947	M	India
			390950	M	India
			586861	F	India
			585474	M	India
			390949	M	India
			586858	F	India
			586860	F	India
			586859	M	India
			585476	F	India
			390948	F	India
			60496	M	India
			60497	F	India
Psilopogon flavifrons			375915	M	Sri Lanka
			376806	M	Sri Lanka
			377260	F	Sri Lanka
			377261	F	Sri Lanka
			385777	M	Sri Lanka
			263707	M	Sri Lanka
			375914	M	Sri Lanka
Psilopogon lineatus lineatus			218373	M	Indonesia
			219759	M	Indonesia
			220228	F	Indonesia
			9578		Unknown
Psilopogon lineatus hodgsoni			583036	M	India
			377543	F	Myanmar
			308594	M	Thailand
			473796	M	Vietnam
			324270	M	Thailand
			332766	F	Thailand
			335547	F	Thailand
			311485	F	Thailand
			450201	M	Thailand
			349981	M	Laos
			306937	F	Thailand
			310962	F	Thailand
Psilopogon corvinus			219757	M	Indonesia
			219755	M	Indonesia
			218909	M	Indonesia
			219308	F	Indonesia
			9574		Indonesia
Psilopogon chrysopogon			483362	F	Malaysia
			178055	F	Indonesia
			472670		Malaysia
			472669		Malaysia
			181003	M	Indonesia
			472667		Malaysia
			472663		Malaysia
			472664		Malaysia
			472665		Malaysia
			472666		Malaysia
			472668		Malaysia
			181085	F	Indonesia
			351802	F	Indonesia
			330283	M	Thailand
			160228	M	Thailand
			160227	F	Thailand
			160226	F	Thailand
Psilopogon monticola			328036	F	Malaysia
			451833	F	Malaysia
			451834	M	Malaysia
Psilopogon oorti			210603	M	Malaysia
Psilopogon annamensis			358702	M	Vietnam
			358705	M	Vietnam
			358698	F	Vietnam
			358703	F	Vietnam
			358701	M	Vietnam
			358700	M	Vietnam
			358699	M	Vietnam
			360699	M	Vietnam
			358697	F	Vietnam
			360700	F	Vietnam
			358704	F	Vietnam
			358706	F	Vietnam
Psilopogon asiaticus			584472	M	India
			585106	M	India
			585794	M	India
			585107	M	India
			390187	F	India
			519770	F	Bhutan
			519771	F	Bhutan
			331946	M	Thailand
			331943	M	Thailand
			311486	M	Thailand
			330266	F	Thailand
			330265	F	Thailand
Psilopogon faber			263706	F	China
Psilopogon nuchalis			473266	M	Taiwan
			474963	M	Taiwan
			474964	F	Taiwan
			483699	F	Taiwan
Psilopogon incognitus			473920	F	Vietnam
			473921	M	Vietnam
			473878	F	Vietnam
			473877	M	Vietnam
			473876	F	Vietnam
			473973	M	Vietnam
			337067	F	Thailand
			452632	M	Thailand
			337072	M	Thailand
			337071	M	Thailand
			337070	M	Thailand
			337069	F	Thailand
			337068	F	Thailand
			324282	M	Thailand
Psilopogon franklinii			390198	M	India
			584473	F	India
			585793	F	India
			377749	M	Myanmar
			145208		India
			279579	M	Thailand
			330270	M	Thailand
			330277	M	Thailand
			330278	M	Thailand
			311491	F	Thailand
			311490	F	Thailand
			311488	F	Thailand
Psilopogon auricularis			358708	M	Vietnam
			358711	M	Vietnam
			358709	F	Vietnam
			360701	F	Vietnam
			278331	M	Vietnam
			358707	M	Vietnam
			475454	M	Vietnam
			475456	M	Vietnam
			358710	F	Vietnam
			358712	F	Vietnam
			360704	F	Vietnam
			360705	F	Vietnam
Psilopogon faiostrictus			278323	M	Vietnam
			360710	M	Vietnam
			332520	M	Vietnam
			331353	M?	Vietnam
			332428	F?	Vietnam
			332521	F	Vietnam
			360709	F	Vietnam
			360711	F	Vietnam
			452591	F?	Thailand
			452593	M	Thailand
			450204	M	Thailand
			324274	M	Thailand
			451926	F	Thailand
			324273	F	Thailand
Psilopogon henricii			134702	M	Malaysia
			483366	M	Malaysia
			179139	F	Indonesia
			160240	M	Thailand
			69943		Unknown
			79201		Malaysia
			79226		Unknown
Psilopogon armillaris			219765	M	Indonesia
			219767	F	Indonesia
			218382	F	Indonesia
			218375	F	Indonesia
			218377	M	Indonesia
			219764		Indonesia
Psilopogon pulcherrimus			451835	M	Malaysia
			451836		Malaysia
			444091	M	Malaysia
			134701	F	Malaysia
Psilopogon rafflesii			182827	M	Indonesia
			181674	M	Indonesia
			181476	M	Indonesia
			181825	M	Indonesia
			181826	M	Indonesia
			145207	M	Malaysia/Indonesia
			181477	F	Indonesia
			181004	F	Indonesia
			181639	F	Indonesia
			180177	M	Indonesia
			180184	M	Indonesia
			333794	M	Thailand
			330281	M	Thailand
Psilopogon mystacophanos			483364	M	Malaysia
			181829	M	Indonesia
			145212	M	Malaysia
			181005	M	Indonesia
			182829	M	Indonesia
			483365	F	Malaysia
			182830	F	Indonesia
			182831	F	Indonesia
			182833	F	Indonesia
			181828	F	Indonesia
			179136	M	Indonesia
			179137	M	Indonesia
			160235	M	Thailand
			169753	F	Thailand
			179138	F	Indonesia
Psilopogon javensis			219309	F	Indonesia
			219758	M	Indonesia
Psilopogon cyanotis			377747	M	Myanmar
			377746	M	Myanmar
			358714	M	Vietnam
			358713	M	Vietnam
			358717	M	Vietnam
			360706	F	Vietnam
			360707	F	Vietnam
			349973	M	Thailand
			330263	M	Thailand
			330262	M	Thailand
			330251	F	Thailand
			330252	F	Thailand
			330257	F	Thailand
Psilopogon duvaucelii			483367	F	Malaysia
			182820	M	Indonesia
			182821	M	Indonesia
			182822	F	Indonesia
			182823	M	Indonesia
			181007	M	Indonesia
			181008	M	Indonesia
			180185	F	Indonesia
			180186	M	Indonesia
			179142	F	Indonesia
			178052	M	Indonesia
			134703	M	Malaysia
			179141	F	Indonesia
			181832	F	Indonesia
Psilopogon rubricapillus			306504	M	Sri Lanka
			376802	M	Sri Lanka
			377264	F	Sri Lanka
			377265	F	Sri Lanka
			377267	M	Sri Lanka
			376803	F	Sri Lanka
			377268	M	Sri Lanka
			586865	F	Sri Lanka
			586866		Sri Lanka
Psilopogon haemacephalus rosea			218911	M	Indonesia
			218912	F	Indonesia
			218913	M	Indonesia
			219770	F	Indonesia
			218916	M	Indonesia
			219769	M	Indonesia
Psilopogon haemacephalus indica			470392		Bangladesh
			390976	M	Nepal
			377748	F	Myanmar
			408273	M	Nepal
			586864	M	India
			586863	F	India
			585267	F	India
			390979	F	India
			313230	M	Laos
			313231	M	Thailand
			332771	F	Thailand
			334401	F	Thailand
			376805	M	Sri Lanka
			385775	M	Sri Lanka
			377262	M	Sri Lanka
			377263	F	Sri Lanka
			AMNH catalog	Sex	Locality
Psilopogon australis			647062	F	Indonesia
			647064	F	Indonesia
			647059	F	Indonesia
			647060	M	Indonesia
			647061	M	Indonesia
			647063	M	Indonesia
Psilopogon eximius			647056	M	Malaysia
			647057		Malaysia
Psilopogon malabaricus			462209	F	India
			777391	M	India
			462210	M	India
			178448	M	India
			344290	M	India
Psilopogon javensis			646695	M	Indonesia
			646702	M	Indonesia
			646696	F	Indonesia
			646710	F	Indonesia
Psilopogon corvinus			258944	M	Indonesia
			646655	F	Indonesia
Psilopogon monticola			647003	M	Malaysia
			648345	M	Malaysia
			647005	F	Malaysia
Psilopogon pulcherrimus			646904	M	Malaysia
			646906	F	Malaysia
Psilopogon armillaris			646838	M	Indonesia
			646834	F	Indonesia
Psilopogon oorti			646976	M	Malaysia
			646978	F	Malaysia
Psilopogon faber			647072	M	China
			647075	F	China

## Sheet: Measurements
	Sample size and range of values (min-max, in mm) of morphological traits for all samples
Taxon			Sample size	Beak length	Beak Width	Beak depth	Tail	Tarsus	Body	Wing
Caloramphus fuliginosus			4	21.8-22.9	11.8-13	12.2-12.5	48.1-50	22.8-23.5	150-160	75
Caloramphus hayii			4	19.6-22.9	12.0-13.0	12.2-13.8	45.3-49.6	23.3-25	152-160	80-85
Psilopogon pyrolophus			4	28.1-31.8	16.6-18.4	15.9-17.7	77.1-106.2	33-35.8	230-275	115-130
Psilopogon virens			12	37-42.9	16.1-21	17.6-20.2	69.3-110.2	19.4-40.7	270-325	135-150
Psilopogon lagrandieri			15	33.6-41	16.2-21.6	17.6-20.4	63.4-98.7	32-37.1	255-325	130-140
Psilopogon zeylanicus			12	29.8-34.1	14-18.1	14.2-17.5	57.7-71.7	29.6-33	220-250	110-120
Psilopogon viridis			13	22.6-26.1	11.2-13.8	11.2-13.5	53.3-68.7	26.4-31.3	180-220	90-110
Psilopogon flavifrons			7	19-21.8	10.5-13.2	9.9-11.9	48.6-68.1	25.2-27.4	165-210	85-95
Psilopogon lineatus lineatus			4	29.2-31.4	15.2-16	14.2-16	65.8-72.4	29.5-31.5	230-250	115-120
Psilopogon lineatus hodgsoni			12	29.3-33.9	13.8-16.6	13.6-17.5	57.5-79.1	27.8-34	240-275	115-140
Psilopogon corvinus			7	32.8-45	15.7-23	14.8-23	75-90	30.4-38	260-280	120-125
Psilopogon chrysopogon			17	35-47.7	16.4-21.2	15.6-20.2	55.7-88.5	29.7-37.6	210-295	110-137
Psilopogon monticola			6	25-30.6	13.3-15	11.8-14.5	50.1-65.7	30-31.1	175-240	92-110
Psilopogon oorti			3	21-22	11.5-13	10-11.2	60-75.2	25-29	190-210	90-100
Psilopogon annamensis			12	19.2-25.2	11.3-14.3	10.2-12	43.9-54.8	26-30.4	175-195	90-100
Psilopogon asiaticus			12	20.6-26.2	10.0-16.0	11.3-13.7	48.1-64.2	22.4-30.4	190-220	100-110
Psilopogon faber			3	23-25.6	13.1-15	11-12.9	52-62.8	29-30	190-210	98-102
Psilopogon nuchalis			4	21.5-23.9	12.7-14.7	11.3-11.8	61.6-69	27-30.6	200-215	95-105
Psilopogon incognitus			14	21.1-26.5	11.7-15.3	10.2-12.7	43.1-63.1	27-29.4	188-225	90-105
Psilopogon franklinii			12	19.3-24.2	11.9-14.2	11.2-13.5	45.1-62.4	20.1-29.1	190-220	90-114
Psilopogon auricularis			12	20-23.9	11.1-14.3	10.5-12.1	47.2-64.1	25.7-30	175-210	90-100
Psilopogon faiostrictus			14	23.1-27.2	12-15.3	11.5-13.8	55.5-67.8	28-32.3	190-240	100-115
Psilopogon henricii			7	20.5-26.5	12.6-15.8	11.1-14	43.7-52.8	22.7-25.2	160-180	85-95
Psilopogon armillaris			8	17.4-22	10.8-13.9	10-11.6	45-56.5	24.1-27.6	175-190	85-90
Psilopogon pulcherrimus			6	19.5-22.2	10-13.2	10.0-12.0	47-60	24-30.9	170-205	80-90
Psilopogon rafflesii			13	32.9-38.5	17.7-22.8	15-18.6	50.2-72	28.4-33	215-245	100-120
Psilopogon mystacophanos			15	25.1-33.3	15.2-18.8	12-15.5	43.5-53.7	25-31.2	170-205	90-100
Psilopogon javensis			6	35-38	17-23	14-16.8	53-68.8	27.5-36	220-250	100-112
Psilopogon cyanotis			13	14.2-18.3	8.8-11.3	7.9-9.6	35.7-44.5	17.4-24	140-160	77-85
Psilopogon duvaucelii			14	14.7-17.6	9.4-12.6	7.8-9.7	32.3-42.8	16.8-22	110-155	65-80
Psilopogon rubricapillus			9	13.7-17.1	9-11.9	8-9.5	24.5-38.8	17.2-21.8	125-150	70-80
Psilopogon haemacephalus rosea			6	15.3-17	10.6-13	8.7-9.8	29.1-35.5	18.3-21.8	130-140	75-80
Psilopogon haemacephalus indica			16	15.6-17.6	10.5-13.4	8.5-10.6	26.4-36.4	18.2-22	125-150	70-85
Psilopogon australis			6	16.0-22.0	8.0-13.0	7.0-10.0	38-41	21-23	132-161	70-75
Psilopogon eximius			2	16.0-17.0	9.0-10.0	8.0-9.0	37-53	22-24	145-154	74-78
Psilopogon malabaricus			5	15-17	9.0-11.0	9	30-39	19-22	130-155	77-81
