# Supplementary material for: Divergent morphological and acoustic traits in sympatric communities of Asian barbets
Source: R Soc Open Sci. 2016 Aug 10;3(8):160117. doi: 10.1098/rsos.160117 (PMC5108939; doi:10.1098/rsos.160117)
Supplement: Barbet_Krishnan_Tamma_2015_Supp File2v19_R2.xlsx - Title: Measures of Cohen's d for morphological and acoustic traits. Description: Quantification of trait overlap for data in Figures 3 and 4. [file rsos160117supp3.xlsx]

## Sheet: Morphological PCs
Sri Lanka	rubricapillus	zeylanicus	haemacephalus
flavifrons	5.717/3.495	7.009/2.544	5.643/4.804						Pairwise values of Cohen's d for morphological principal components
rubricapillus		13.813/1.06	1.432/1.37						in Asian barbet assemblages. Values are represented as d for PC1/PC2
zeylanicus			18.074/2.45						respectively. Species with a d<2 for both PC1 and PC2 are considered by us to
									potentially overlap in morphological space, and are represented in bold.
South India	haemacephalus	malabaricus	viridis						See Methods for more details.
zeylanicus	18.074/2.45	17.05/0.224	6.872/2.402
haemacephalus		1.045/2.394	11.688/4.66
malabaricus			11.38/2.781
NE India	lineatus	asiaticus	virens	franklinii	cyanotis
haemacephalus	18.244/3.216	7.806/3.914	13.767/3.031	7.695/3.716	0.912/4.495
lineatus		4.53/0	3.126/0.169	6.63/0.127	16.044/0.028
asiaticus			5.96/0.197	1.054/0.157	6.904/0.037
virens				7.345/0.068	12.865/0.244
franklinii					6.611/0.169
Vietnam	auricularis	lagrandieri	faiostrictus	incognitus	cyanotis
annamensis	0.451/0.133	11.306/0.913	4.211/1.108	1.318/0.149	6.244/0.554
auricularis		11.687/0.849	4.116/0.75	0.968/0.234	7.271/0.25
lagrandieri			8.189/1.803	10.176/0.572	17.716/1.449
faiostrictus				2.838/0.987	11.283/0.739
incognitus					7.71/0.535
Borneo	henricii	mystacophanos	duvaucelii	chrysopogon	monticola	pulcherrimus
rafflesii	8.515/2.084	5.202/0.177	21.019/3.092	1.691/1.198	3.909/3.343	10.791/5.132
henricii		3.063/2.277	7.194/1.326	7.534/0.648	2.873/1.672	0.469/3.955
mystacophanos			11.25/3.472	5.08/1.176	0.232/3.752	3.939/5.824
duvaucelii				14.684/1.663	9.534/0.372	7.784/2.666
chrysopogon					4.313/1.933	8.597/3.741
monticola						3.543/2.26
Java	corvinus	javensis	australis	haemacephalus	lineatus
armillaris	9.28/1.337	14.644/3.527	5.354/0.299	10.75/3.174	15.13/0.715
corvinus		2.495/2.395	11.549/0.539	14.66/1.964	3.346/0.977
javensis			14.346/2.189	28.404/0.515	2.15/3.529
australis				0.948/1.852	14.061/0.054
haemacephalus					32.222/3.162

## Sheet: Vocal frequency
South India	viridis	haemacephalus
malabaricus	4.966	0.743								Pairwise values of Cohen's d for vocal frequency
viridis		8.927								in Asian barbet assemblages. Species with a d<2
										are considered to overlap in vocal frequency, and
NE India	lineatus	asiaticus	virens							are highlighted in bold.
haemacephalus	1.98	4.847	10.042
lineatus		2.617	8.543
asiaticus			7.91
Vietnam	cyanotis	incognitus	lagrandieri	auricularis
faiostrictus	24.298	3.014	12.9	2.65
cyanotis		10.248	16.237	15.426
incognitus			2.766	0.957
lagrandieri				5.601
Borneo	henricii	mystacophanos	duvaucelii	chrysopogon	eximius	monticola	pulcherrimus
rafflesii	17.468	5.507	19.395	2.784	15.402	5.408	21.376
henricii		9.584	12.175	12.973	7.88	6.24	7.178
mystacophanos			16.025	2.663	11.857	1.067	14.137
duvaucelii				18.164	3.461	12.933	7.791
chrysopogon					14.111	3.255	17.397
eximius						8.471	3.511
monticola							9.635
Java	armillaris	javensis	australis
corvinus	14.626	0.958	16.175
armillaris		16.417	13.014
javensis			15.158
